# Supplementary material for: Design, Synthesis, and Evaluation of Novel Δ2-Thiazolino 2-Pyridone Derivatives That Potentiate Isoniazid Activity in an Isoniazid-Resistant Mycobacterium tuberculosis Mutant
Source: J Med Chem. 2023 Jul 24;66(16):11056–77. doi: 10.1021/acs.jmedchem.3c00358 (PMC10461229; doi:10.1021/acs.jmedchem.3c00358)
Supplement: Supplementary file 2 — jm3c00358_si_002.csv [file jm3c00358_si_002.csv]

Compound	SMILE	MABA IC50 ± SD (μM)	Calu-3 LD50 (μM)	BEAS-2B LD50 (μM)	IMR-90 LD50 (μM)	HEK 293 LD50 (μM)	Biofilm Inhibition IC50 ± SD (μM)
C10	O=C1C=C(CC2=CC=CC3=C2C=CC=C3)C(C4CC4)=C5N1C(C([O-])=O)CS5.C6=CNC=[NH+]6	14.44 ±1.32	160.4	146.2	147.1	151.7	8.279 ± 3.226
8a	O=C1C=C(CSC2=NN=C(C3=CC=CC4=C3C=CC=C4)O2)C(C5CC5)=C6N1C(C([O-])=O)CS6.C7=CNC=[NH+]7	12.62 ± 2.16
8b	O=C1C=C(CSC2=NN=C(C3=CC=CC(C(F)(F)F)=C3)O2)C(C4CC4)=C5N1C(C([O-])=O)CS5.C6=CNC=[NH+]6	NS
8c	O=C1C=C(CSC2=NN=C(CC3=CC=CC4=C3C=CC=C4)O2)C(C5CC5)=C6N1C(C([O-])=O)CS6.C7=CNC=[NH+]7	> 25
8d	O=C1C=C(CSC2=NN=C(C3=CC=C(C=CC=C4)C4=C3)O2)C(C5CC5)=C6N1C(C([O-])=O)CS6.C7=CNC=[NH+]7	3.53 ± 1.90
8e	O=C1C=C(CSC2=NN=C(CC3=CC=C(C=CC=C4)C4=C3)O2)C(C5CC5)=C6N1C(C([O-])=O)CS6.C7=CNC=[NH+]7	> 25
8f	O=C1C=C(CSC2=NN=C(C3=CC=C(C(C)(C)C)C=C3)O2)C(C4CC4)=C5N1C(C([O-])=O)CS5.C6=CNC=[NH+]6	6.19 ± 0.67
8g	O=C1C=C(CSC2=NN=C(C3=CC=C([N+]([O-])=O)C=C3)O2)C(C4CC4)=C5N1C(C([O-])=O)CS5.C6=CNC=[NH+]6	> 25
8h	O=C1C=C(CSC2=NN=C(C3=CC=CC(OC)=C3)O2)C(C4CC4)=C5N1C(C([O-])=O)CS5.C6=CNC=[NH+]6	> 25
8i	O=C1C=C(CSC2=NN=C(C3=CC=NC=C3)O2)C(C4CC4)=C5N1C(C([O-])=O)CS5.C6=CNC=[NH+]6	> 25
8j	O=C1C=C(CSC2=NN=C(C3=CC=CS3)O2)C(C4CC4)=C5N1C(C([O-])=O)CS5.C6=CNC=[NH+]6	> 25
8k	O=C1C=C(CSC2=NN=C(C3=CC=CO3)O2)C(C4CC4)=C5N1C(C([O-])=O)CS5.C6=CNC=[NH+]6	> 25
8l	O=C1C=C(CSC2=NN=C(COC3=CC=C(F)C=C3)O2)C(C4CC4)=C5N1C(C([O-])=O)CS5.C6=CNC=[NH+]6	> 25
10	O=C1C=C(C2=NC(C=CC=C3)=C3N2)C(C4CC4)=C5N1C(C([O-])=O)CS5.C6=CNC=[NH+]6	> 25
13	O=C1C=C(C2=NC(C=CC=C3)=C3O2)C(C4CC4)=C5N1C(C([O-])=O)CS5.C6=CNC=[NH+]6	> 25
15a	O=C1C=C(C2=CN(C3=CC=CC4=C3C=CC=C4)N=N2)C(C5CC5)=C6N1C(C([O-])=O)CS6.C7=CNC=[NH+]7	> 25
15b	O=C1C=C(C2=CN(C3=CC=CC(C(F)(F)F)=C3)N=N2)C(C4CC4)=C5N1C(C([O-])=O)CS5.C6=CNC=[NH+]6	> 25
15c	O=C1C=C(C2=CN(C3=CC=C(C=CC=C4)C4=C3)N=N2)C(C5CC5)=C6N1C(C([O-])=O)CS6.C7=CNC=[NH+]7	7.37 ± 0.83
15d	O=C1C=C(C2=CN(C3=CC=C(C(C)(C)C)C=C3)N=N2)C(C4CC4)=C5N1C(C([O-])=O)CS5.C6=CNC=[NH+]6	5.67 ± 0.82
17a	O=C1C=C(C2=CC(C3=CC=CC4=C3C=CC=C4)=NO2)C(C5CC5)=C6N1C(C([O-])=O)CS6.C7=CNC=[NH+]7	1.86 ± 1.13
17b	O=C1C=C(C2=CC(C3=CC=CC(C(F)(F)F)=C3)=NO2)C(C4CC4)=C5N1C(C([O-])=O)CS5.C6=CNC=[NH+]6	3.04 ± 0.58
17c	O=C1C=C(C2=CC(C3CC3)=NO2)C(C4CC4)=C5N1C(C([O-])=O)CS5.C6=CNC=[NH+]6	> 25
17d	O=C1C=C(C2=CC(C3CCCCC3)=NO2)C(C4CC4)=C5N1C(C([O-])=O)CS5.C6=CNC=[NH+]6	> 25
17e	O=C1C=C(C2=CC(C3=CC=C(OC)C=C3)=NO2)C(C4CC4)=C5N1C(C([O-])=O)CS5.C6=CNC=[NH+]6	2.62 ± 0.28
17f	O=C1C=C(C2=CC(C3=CC=C([N+]([O-])=O)C=C3)=NO2)C(C4CC4)=C5N1C(C([O-])=O)CS5.C6=CNC=[NH+]6	9.27 ± 0.62
17g	O=C1C=C(C2=CC(C3=CC=CC=C3)=NO2)C(C4CC4)=C5N1C(C([O-])=O)CS5.C6=CNC=[NH+]6	NS
17h	O=C1C=C(C2=CC(C3=CC(C=CC=C4)=C4C=C3)=NO2)C(C5CC5)=C6N1C(C([O-])=O)CS6.C7=CNC=[NH+]7	0.70 ± 0.05	>250	143.1	122.5	101.6	3.467 ± 1.213
17i	O=C1C=C(C2=CC(C3=C(C=CC=C4)C4=CC5=C3C=CC=C5)=NO2)C(C6CC6)=C7N1C(C([O-])=O)CS7.C8=CNC=[NH+]8	1.56 ± 0.31
17j	O=C1C=C(C2=CC(C3=CC=C(C(C)(C)C)C=C3)=NO2)C(C4CC4)=C5N1C(C([O-])=O)CS5.C6=CNC=[NH+]6	0.49 ± 0.07	89.8	120	139.1	145.6	1.445 ± 0.304
17k	O=C1C=C(C2=CC(C3=CC(C(C)(C)C)=CC(C(C)(C)C)=C3)=NO2)C(C4CC4)=C5N1C(C([O-])=O)CS5.C6=CNC=[NH+]6	3.13 ± 0.16
17l	O=C1C=C(C2=CC(C3=CC(F)=CC(F)=C3)=NO2)C(C4CC4)=C5N1C(C([O-])=O)CS5.C6=CNC=[NH+]6	23.55 ± 1.51
17m	O=C1C=C(C2=CC(C3=CC=C(F)C4=C3C=CC=C4)=NO2)C(C5CC5)=C6N1C(C([O-])=O)CS6.C7=CNC=[NH+]7	4.00 ± 0.67
17n	O=C1C=C(C2=CC(C3=CC=CS3)=NO2)C(C4CC4)=C5N1C(C([O-])=O)CS5.C6=CNC=[NH+]6	> 25
17o	O=C1C=C(C2=CC(C3=CC(OCO4)=C4C=C3)=NO2)C(C5CC5)=C6N1C(C([O-])=O)CS6.C7=CNC=[NH+]7	2.02 ± 0.46
17p	O=C1C=C(C2=CC(C3=CC=NC4=C3C=CC=C4)=NO2)C(C5CC5)=C6N1C(C([O-])=O)CS6.C7=CNC=[NH+]7	10.97 ± 1.48
19a	O=C1C=C(C2=NOC(C3=CC=CC4=C3C=CC=C4)=C2)C(C5CC5)=C6N1C(C([O-])=O)CS6.C7=CNC=[NH+]7	3.90 ± 1.43
19b	O=C1C=C(C2=NOC(C3=CC=CC(C(F)(F)F)=C3)=C2)C(C4CC4)=C5N1C(C([O-])=O)CS5.C6=CNC=[NH+]6	5.09 ± 1.30
